# Supplementary material for: Combining Structural Modeling with Ensemble Machine Learning to Accurately Predict Protein Fold Stability and Binding Affinity Effects upon Mutation
Source: PLoS One. 2014 Sep 22;9(9):e107353. doi: 10.1371/journal.pone.0107353 (PMC4170975; doi:10.1371/journal.pone.0107353)
Supplement: Table S1 — Description of predictive features. (XLSX) [file pone.0107353.s005.xlsx]

## Sheet: Sheet1
Short Name	Full Name	Category
mc_clash_mu	Backbone Clash MUT	energetic
mc_clash_wt	Backbone Clash WT	energetic
mc_hb_mu	Backbone Hbond MUT	energetic
mc_hb_wt	Backbone Hbond WT	energetic
cisb_mu	cis Bind MUT	energetic
cisb_wt	cis Bind WT	energetic
ddG	FoldX energy	energetic
diS_mu	Disulfide MUT	energetic
diS_wt	Disulfide WT	energetic
Ekon_mu	Electrostatics kon MUT	energetic
Ekon_wt	Electrostatics kon WT	energetic
dG_E_mu	Electrostatics MUT	energetic
dG_E_wt	Electrostatics WT	energetic
ion_mu	Energy Ionisation MUT	energetic
ion_wt	Energy Ionisation WT	energetic
dS_if_mu	Entropy Complex MUT	energetic
dS_if_wt	Entropy Complex WT	energetic
dS_mc_mu	Entropy Mainchain MUT	energetic
dS_mc_wt	Entropy Mainchain WT	energetic
dS_sc_mu	Entropy Sidechain MUT	energetic
dS_sc_wt	Entropy Sidechain WT	energetic
Hdipole_mu	Helix Dipole MUT	energetic
Hdipole_wt	Helix Dipole WT	energetic
	Interaction Energy MUT	energetic
	Interaction Energy WT	energetic
dG_clash1_mu	IntraclashesGroup1 MUT	energetic
dG_clash1_wt	IntraclashesGroup1 WT	energetic
dG_clash2_mu	IntraclashesGroup2 MUT	energetic
dG_clash2_wt	IntraclashesGroup2 WT	energetic
dS_mc_loop_mu	Mainchain residues in loop Entropy MUT	energetic
dS_mc_loop_wt	Mloop Entropy WT	energetic
num_res	Number of Residues	energetic
cb_mu	Partial Covalent Bond MUT	energetic
cb_wt	Partial Covalent Bond WT	energetic
sc_hb_mu_	Sidechain Hbond MUT	energetic
sc_hb_wt_	Sidechain Hbond WT	energetic
dS_sc_loop_mu	Sloop Entropy MUT	energetic
dS_sc_loop_wt	Sloop Entropy WT	energetic
solv_ap_mu	Solvation Hydrophobic MUT	energetic
solv_ap_wt	Solvation Hydrophobic WT	energetic
solv_po_mu	Solvation Polar MUT	energetic
solv_po_wt	Solvation Polar WT	energetic
stabilityEnergy_mut	Stability Energy MUT	energetic
stabilityEnergy_wt	Stability Energy WT	energetic
t_clash_mu	Torsional Clash MUT	energetic
t_clash_wt	Torsional Clash WT	energetic
vdW_clash_mut	the van der Waals clashes result in an overestimation of the solvation and van der Waals energies	energetic
vdW_clash_wt	Van der Waals clashes WT	energetic
dG_vdW_mu	Van der Waals MUT	energetic
dG_vdW_wt	Van der Waals WT	energetic
wb_mu	Water Bridge MUT	energetic
wb_wt	Water Bridge WT	energetic
if_phil	Interface (hydrophilic)	molecular
if_phob	Interface (hydrophobic)	molecular
if_tot	Interface	molecular
hb_if_mut	PCV H-Bonds MUT (complex)	molecular
hb_dm_mut	PCV H-Bonds MUT	molecular
hb_dm_wt	PCV H-Bonds WT	molecular
hb_if_wt	PCV H-Bonds WT (complex)	molecular
sb_eq_if_mu	PCV equal charge MUT (complex)	molecular
sb_eq_dm_mu	PCV equal charge MUT	molecular
sb_eq_dm_wt	PCV equal charge WT	molecular
sb_eq_if_wt	PCV* equal charge WT (complex)	molecular
sb_diff_if_mu	PCV opposite charge MUT (complex)	molecular
sb_diff_dm_mu	PCV opposite charge MUT	molecular
sb_diff_dm_wt	PCV opposite charge WT	molecular
sb_diff_if_wt	PCV opposite charge WT (complex)	molecular
vdW_if_mu	PCV van der Waals packing MUT (complex)	molecular
vdW_dm_mu	PCV van der Waals packing MUT	molecular
vdW_dm_wt	PCV van der Waals packing WT	molecular
vdW_if_wt	PCV van der Waals packing WT (complex)	molecular
BLOSUM80	BLOSUM80 score	sequence
polyphen_dscore	Polyphen dscore	sequence
polyphen_prediction	Polyphen prediction	sequence
SIFT	SIFT score	sequence
