# Supplementary material for: Combining Structural Modeling with Ensemble Machine Learning to Accurately Predict Protein Fold Stability and Binding Affinity Effects upon Mutation
Source: PLoS One. 2014 Sep 22;9(9):e107353. doi: 10.1371/journal.pone.0107353 (PMC4170975; doi:10.1371/journal.pone.0107353)
Supplement: Table S2 — Hyper-parameters and their ranges, over which Stochastic Gradient Boosted Decision Trees (SGB-DT) algorithm is optimized. (XLS) [file pone.0107353.s006.xls]

## Sheet: Sheet1
Parameter	Values	Description
n_estimators	50, 100, 150, 250, 500, 1000, 1500, 2000, 2500, 3000	The number of boosting stages to perform.
learning_rate	0.05, 0.1	Learning rate shrinks the contribution of each tree by learning_rate
max_depth	3, 4, 5, 6, 7	Maximum depth of the individual regression estimators. The maximum depth limits the number of nodes in the tree.
min_samples_split	2, 3	The minimum number of samples required to split an internal node.
min_samples_leaf	2, 3, 4, 5, 6	The minimum number of samples required to be at a leaf node.
subsample	0.8, 0.85	The fraction of samples to be used for fitting the individual base learners. If smaller than 1.0 this results in Stochastic Gradient Boosting.
max_features	sqrt(number of features)	The number of features to consider when looking for the best split
