# Supplementary material for: Combining Structural Modeling with Ensemble Machine Learning to Accurately Predict Protein Fold Stability and Binding Affinity Effects upon Mutation
Source: PLoS One. 2014 Sep 22;9(9):e107353. doi: 10.1371/journal.pone.0107353 (PMC4170975; doi:10.1371/journal.pone.0107353)
Supplement: Table S3 — Feature importance for the training set on modeled structures for ProTherm and SKEMPI datasets. (XLSX) [file pone.0107353.s007.xlsx]

## Sheet: Sheet1
ProTherm			Skempi
Feature	Importance		Feature	Importance
ddG_calc	100		ddG_calc	100
normDOPE	49.78		sift_score	74.97
pcv_vdW_self_wt	39.36		pcv_vdW_wt	57.26
sift_score	37.61		pcv_vdW_self_mut	57.12
matrix_score	34.43		pcv_vdW_mut	48.32
solvent_accessibility_wt	33.77		intraclashesEnergy2_wt	46.94
pcv_vdW_self_mut	27.37		energy_Ionisation_wt	43.71
disulfide_wt	19.25		entropy_sidechain_wt	42.14
Sidechain_Hbond_wt	18.56		pcv_vdW_self_wt	39.22
entropy_sidechain_mut	18.09		Van_der_Waals_clashes_wt	29.32
pcv_hbond_self_wt	17.15		solvent_accessibility_wt	28.72
torsional_clash_mut	14.42		entropy_mainchain_mut	25.15
Backbone_Hbond_mut	10.93		dG_wt	23.27
pcv_hbond_self_mut	10.79		partial_covalent_bonds_wt	22.11
solvent_accessibility_mut	9.73		Electrostatics_mut	21.74
Number_of_Residues	8.84		intraclashesEnergy2_mut	21.7
Backbone_Hbond_wt	8.73		pcv_hbond_self_mut	21.63
dG_mut	8.39		helix_dipole_mut	21.25
Sidechain_Hbond_mut	8.05		matrix_score	18.49
secondary_structure_wt	7.64		solvent_accessibility_mut	18.49
Van_der_Waals_wt	7.64		Solvation_Hydrophobic_mut	17.6
entropy_sidechain_wt	7.09		Solvation_Polar_wt	17.45
Electrostatics_mut	7.04		if_hydrophilic	16.81
entropy_mainchain_wt	7		pcv_hbond_mut	16.46
Electrostatics_wt	6.83		torsional_clash_mut	15.66
energy_Ionisation_wt	6.66		entropy_mainchain_wt	13.95
backbone_clash_wt	5.29		if_total	13.75
pcv_salt_equal_self_wt	5.27		if_hydrophobic	13.16
Van_der_Waals_clashes_wt	5.24		backbone_clash_mut	12.54
Solvation_Polar_wt	5.22		entropy_sidechain_mut	12.4
backbone_clash_mut	5.09		electrostatic_kon_wt	12.21
cis_bond_wt	5.03		electrostatic_kon_mut	11.69
Solvation_Polar_mut	4.91		Electrostatics_wt	11.44
Van_der_Waals_mut	4.37		Van_der_Waals_mut	10.95
Van_der_Waals_clashes_mut	4.19		Solvation_Hydrophobic_wt	9.36
helix_dipole_mut	4.18		torsional_clash_wt	9.13
energy_Ionisation_mut	4.03		Van_der_Waals_clashes_mut	8.81
torsional_clash_wt	3.56		backbone_clash_wt	8.59
cis_bond_mut	2.98		Sidechain_Hbond_wt	8.58
pcv_salt_opposite_self_mut	2.68		normDOPE	7.7
dG_wt	2.63		Backbone_Hbond_wt	7.59
Solvation_Hydrophobic_wt	2.31		secondary_structure_mut	6.83
helix_dipole_wt	2.17		dG_mut	5.9
entropy_mainchain_mut	2.03		Backbone_Hbond_mut	5.49
partial_covalent_bonds_wt	0.69		Van_der_Waals_wt	4.57
Solvation_Hydrophobic_mut	0.25		Solvation_Polar_mut	3.68
pcv_salt_opposite_self_wt	0.05		energy_Ionisation_mut	3.58
seq_id_avg	0		helix_dipole_wt	3.1
water_bridge_wt	0		seq_id_avg	2.7
mloop_entropy_wt	0		secondary_structure_wt	2.57
sloop_entropy_wt	0		Sidechain_Hbond_mut	1.82
intraclashesEnergy2_wt	0		pcv_hbond_self_wt	1.81
intraclashesEnergy1_wt	0		pcv_hbond_wt	1.6
electrostatic_kon_wt	0		seq_id_chain1	1.38
seq_id_chain1	0		intraclashesEnergy1_wt	0.62
Entropy_Complex_wt	0		intraclashesEnergy1_mut	0.46
intraclashesEnergy1_mut	0		Number_of_Residues	0.14
secondary_structure_mut	0		pcv_salt_opposite_self_mut	0
pcv_salt_equal_self_mut	0		pcv_salt_equal_self_mut	0
pcv_vdW_mut	0		pcv_salt_opposite_mut	0
pcv_hbond_mut	0		pcv_salt_equal_mut	0
pcv_salt_opposite_mut	0		mloop_entropy_wt	0
pcv_salt_equal_mut	0		sloop_entropy_wt	0
pcv_vdW_wt	0		mloop_entropy_mut	0
pcv_hbond_wt	0		cis_bond_wt	0
pcv_salt_opposite_wt	0		pcv_salt_opposite_self_wt	0
pcv_salt_equal_wt	0		pcv_salt_equal_self_wt	0
if_total	0		sloop_entropy_mut	0
if_hydrophilic	0		water_bridge_wt	0
if_hydrophobic	0		disulfide_wt	0
Entropy_Complex_mut	0		pcv_salt_opposite_wt	0
partial_covalent_bonds_mut	0		pcv_salt_equal_wt	0
electrostatic_kon_mut	0		Entropy_Complex_wt	0
disulfide_mut	0		Entropy_Complex_mut	0
water_bridge_mut	0		partial_covalent_bonds_mut	0
seq_id_chain2	0		disulfide_mut	0
sloop_entropy_mut	0		water_bridge_mut	0
intraclashesEnergy2_mut	0		seq_id_chain2	0
mloop_entropy_mut	0		cis_bond_mut	0
