# Supplementary material for: Combining Structural Modeling with Ensemble Machine Learning to Accurately Predict Protein Fold Stability and Binding Affinity Effects upon Mutation
Source: PLoS One. 2014 Sep 22;9(9):e107353. doi: 10.1371/journal.pone.0107353 (PMC4170975; doi:10.1371/journal.pone.0107353)
Supplement: Table S4 — P-values calculated with Wilcoxon Rank Sum and Kolmogorov–Smirnov test for comparison of distributions of stability predictions across various categories of mutations. (XLSX) [file pone.0107353.s008.xlsx]

## Sheet: Sheet1
		CORE			INTERFACE
		Wilcox	KS		Wilcox	KS
C. DRIVER	OMIM	0.689	0.96		0.14	0.838
C. DRIVER	HAPMAP	6.02e-08	0.00024		0.00663	0.083
C. DRIVER	C. PASS.	5.1e-08	0.000115		0.12	0.501
OMIM	C. PASS.	1.39e-38	0		0.0181	0.372
HAPMAP	C. PASS.	0.641	0.664		0.0272	0.0478
HAPMAP	OMIM	7.93e-25	0		0.618	0.0127
